# Supplementary material for: Psychological distress and health-related quality of life in patients after hospitalization during the COVID-19 pandemic: A single-center, observational study
Source: PLoS One. 2021 Aug 11;16(8):e0255774. doi: 10.1371/journal.pone.0255774 (PMC8357130; doi:10.1371/journal.pone.0255774)
Supplement: S3 File — (XLSX) [file pone.0255774.s012.xlsx]

## Sheet: Sheet1
Treatment_code_1	Respons_T1	Respons_T2	Sex	Age_category	Ethnicity_Caucasian_YN	Hospital_LOS	Death_YN	ICU_YN	ICU_LOS	BMI_admission	Overweight_obesity_YN	Healthcare_worker_YN	Hypertension_YN	OSAS_YN	Chronic_cardiac_disease_YN	Chronic_pulmonary_disease_YN	Asthma_YN	Mild_liver_disease_YN	Chronic_neurological_disease_YN	Chronic_haematologic_disease	Diabetes_YN	Dementia_YN	Tubercolosis_YN	Malnutrition_YN	Number_of_comorbidities	More_than_2_comorbidities_YN	Smoking_YN	COVID_YN	SOFA_score_day1	PF_Ratio_admission	SpO2_FiO2_ratio_day1	SpO2_FiO2_ratio_discharge	Oxygen_YN	Oxygen_duration	Noninvasive_ventilation_YN	Duration_noninvasive_ventilation	Invasive_ventilation_YN	Duration_invasive_ventilation	Prone_YN	Days_of_prone_positioning	Trach_YN	DURATION_FOLLOW_UP_T1	WEIGHT_NOW_T1	WEIGHT_BEFORE_T1	HEIGHT_T1	EDUCATIONAL_LEVEL_T1	WORK_BEFORE_YN_T1	WORK_YN_T1	HADS_anxiety_T1
DNR,DNI	Non-responder	Responder	Male	51-60	Caucasian	3	No	No		48.59	Obese(BMI>30)	No			No	Yes	Yes	No	No	No	Yes	No			3	2 or more comorbidities	Former Smoker	No	2	309.091	422.727	436.364	Yes		No		No		No		No
no restricitions	Responder	Responder	Male	61-70	Caucasian	3	No	No		24.86	No (BMI <25)	No	Yes	No	No	No	No	No	No	No	No	No		No	1	0 or 1 comorbidities	Yes	Yes	2	276	384	422.727	Yes		No		No		No		No	25	66	71	1.69	Higher professional education	No	No, I do not have work at this moment	6
no restricitions	Responder	Responder	Male	61-70	Caucasian	9	No	Yes	3				No	No	No	No	No	No	No	No	No	No		No	0	0 or 1 comorbidities	Never Smoker	Yes	3	150	161.667	355.556	Yes	10	No		Yes	3	No		No	48	82	86	1.78	University Education	No	No, I do not have work at this moment	2
DNR, DNI, no ICU admission	Responder	Responder	Female	81-90	Caucasian	3	No	No		20.69	No (BMI <25)	No		No	No	No	Yes	No	No	No	No	No	No	No	1	0 or 1 comorbidities	Never Smoker	No	1	385.714	452.381	466.667	No		No		No		No		No	26	57	55	1.66	Vocational education	No	No, I do not have work at this moment	3
DNR, DNI, no ICU admission	Responder	Responder	Male	81-90	Caucasian	4	No	No				No	No	No	No	No	No	No	Yes	No	Yes	Yes	No	No	3	2 or more comorbidities	Never Smoker	Yes	2	360	368	348.148	Yes	5	No		No		No		No	42	79	83	1.8	Vocational education	No	No, I do not have work at this moment	4
no restricitions	Responder	Non-responder	Male	61-70	Caucasian	2	No	No		25.93	Overweight (BMI 25-30)				Yes	No	No	No	No	No	No	No	No	No	1	0 or 1 comorbidities	Never Smoker	No	1	342.857	452.381	457.143	Yes	1	No		No		No		No	38	86	88	1.8	Higher professional education	Yes	Yes, I have the same job as I had before	5
DNR	Responder	Responder	Male	61-70	Caucasian	4	No	No		36.57	Obese(BMI>30)	No	Yes	Yes	Yes	Yes	No	No	No	No	Yes	No		No	4	2 or more comorbidities	Former Smoker	No	2	332	380	447.619	Yes		No		No		No		No	29	110		1.75	Primary school	No	No, I do not have work at this moment	2
no restricitions	Non-responder	Responder	Male	51-60	Caucasian	16	No	Yes	11			No	No	No	No	No	No	No	Yes	No	No	No		No	1	0 or 1 comorbidities	Never Smoker	Yes	3	190	240	217.778	Yes	14	No		Yes	10	No		No
no restricitions	Responder	Responder	Male	51-60	Caucasian	4	No	No		25.25	Overweight (BMI 25-30)	Yes	Yes	No	No	No	No	No	No	No	No	No		No	1	0 or 1 comorbidities	Never Smoker	Yes	1	385.714	466.667		Yes		No		No		No		No	29	83	81	1.72	Vocational education	No	No, I do not have work at this moment	5
no restricitions	Responder	Responder	Female	61-70	Caucasian	9	No	Yes	0			No	Yes		No	No	No	No	No	No	Yes	No		No	2	2 or more comorbidities	Never Smoker	Yes	1	357.143	457.143	476.19	Yes		No		No		No		No	30	88	88	1.65	High school	No	No, I do not have work at this moment	1
	Non-responder	Responder	Female	51-60	Caucasian	10	No	No				No		No	Yes	Yes	No	No	No	No	No	No		No	2	2 or more comorbidities	Former Smoker	Yes	2	342.857	447.619	418.182	Yes		No		No		No		No
no restricitions	Responder	Responder	Male	61-70	Caucasian	15	No	Yes	0	26.54	Overweight (BMI 25-30)	No	No	No	Yes	No	Yes	No	No	No	Yes	No		No	3	2 or more comorbidities	Never Smoker	Yes	3	272.727	436.364		Yes		No		No		No		No	26	84		1.8	Vocational education	No	No, I do not have work at this moment	10
	Non-responder	Responder	Female	61-70	Caucasian	17	No	Yes	10	34.63	Obese(BMI>30)		Yes	No	No	No	No	No	No	No	Yes	No	No	No	2	2 or more comorbidities	Unknown	Yes	10	71	93		Yes	12	No		Yes	8	Yes	1	No
DNR, DNI, no ICU admission	Responder	Responder	Female	61-70	Caucasian	10	No	No		39.93	Obese(BMI>30)	No	No	Yes	Yes	Yes	Yes	No	No	No	No	Yes		No	4	2 or more comorbidities	Never Smoker	No	1	304.762	442.857	457.143	Yes		No		No		No		No	42	108	109.8	1.65	Vocational education	No	No, I do not have work at this moment	6
no restricitions	Responder	Responder	Female	71-80	Caucasian	5	No	No		23.18	No (BMI <25)	No		No	No	Yes	No	No	No	No	Yes	No		No	3	2 or more comorbidities	Yes	No	4	295.238	457.143	457.143	Yes	2	No		No		No		No	41	68	68	1.74	High school	No	No, I do not have work at this moment	7
	Responder	Responder	Male	51-60	Caucasian	4	No	No		24.18	No (BMI <25)	No	No	No	No	No	No	No	No	No	No	No		No	0	0 or 1 comorbidities	Never Smoker	Yes	2	352.381	461.905	457.143	Yes		No		No		No		No	29	91	95	1.94	Vocational education	Yes	Yes, I have the same job as I had before	5
no restricitions	Responder	Responder	Female	61-70	Non-Caucasian	4	No	No		28.7	Overweight (BMI 25-30)	No		No	No	No	Yes	No	No	No	No	No		Yes	1	0 or 1 comorbidities	Never Smoker	Yes	2	271.429	461.905	452.381	Yes		No		No		No		No	33	78	85	1.65	Vocational education	No	No, I do not have work at this moment	3
DNR, DNI, no ICU admission	Responder	Non-responder	Male	81-90	Caucasian	14	No	No		27.5	Overweight (BMI 25-30)	No	Yes	No	Yes	No	No	No	No	No	No	No	No	No	2	2 or more comorbidities	Never Smoker	No	2	390.476	461.905	442.857	Yes	12	No		No		No		No	78	86		1.72	University Education	No	No, I do not have work at this moment	6
no restricitions	Responder	Non-responder	Female	41-50	Non-Caucasian	4	No	No		25.21	Overweight (BMI 25-30)	Yes		No	No	No	No	No	No	No	No	No		No	0	0 or 1 comorbidities	Former Smoker	Yes	1	359.091	450	471.429	Yes		No		No		No		No	33	75	75	1.69	University Education	No	No, I do not have work at this moment	1
no restricitions	Responder	Responder	Female	31-40	Caucasian	3	No	No				No		No	No	No	Yes	No	No	No	No	No			1	0 or 1 comorbidities	Former Smoker	Yes	1	347.619	457.143	466.667	Yes		No		No		No		No	34	75.5	70	1.82	University Education	Yes	Yes, I have the same job as I had before	12
no restricitions	Responder	Responder	Female	51-60	Caucasian	10	No	Yes	5			No	No	No	No	No	No	No	No	No	No	No		No	0	0 or 1 comorbidities	Never Smoker	Yes	5	276.19	423.81	423.81	Yes	7	No		Yes	4	No		No	26	74	77	1.76	High school	Yes	No, I do not have work at this moment	2
no restricitions	Responder	Responder	Male	61-70	Caucasian	3	No	No		30.06	Obese(BMI>30)	No		No	No	No	No	No	No	No	Yes	No		No	1	0 or 1 comorbidities	Former Smoker	No	4	200	376.19		Yes		No		No		No		No	20	104	104	1.85	Vocational education	No	No, I do not have work at this moment	2
DNR, DNI, no ICU admission	Responder	Responder	Male	81-90	Caucasian	3	No	No					Yes	No	Yes	Yes	No	No	No	No	Yes	No	No	No	4	2 or more comorbidities	Former Smoker	No	1	357.143	433.333	447.619	No		No		No		No		No	26	79	79	1.76	Primary school	No	No, I do not have work at this moment
DNR, DNI, no ICU admission	Responder	Responder	Female	81-90	Caucasian	5	No	No		40.65	Obese(BMI>30)		Yes	No	No	Yes	No	No	No	No	No	No	No	No	2	2 or more comorbidities	Former Smoker	No	2	268	380	427.273	Yes	6	No		No		No		No	26	107		1.65	High school	No	No, I do not have work at this moment	10
DNR,DNI	Responder	Responder	Female	71-80	Caucasian	6	No	No				No	No	No	No	Yes	Yes	No	No	No	No	No			2	2 or more comorbidities	Former Smoker	Yes	4	324	388	368	Yes		No		No		No		No	25	69.1	74.1	1.58	High school	No	No, I do not have work at this moment	8
DNR, DNI, no ICU admission	Responder	Responder	Male	91-100	Caucasian	3	No	No				No	Yes	No	No	No	No	No	No	Yes	No	No		Yes	2	2 or more comorbidities	Never Smoker	No	2	296	384	438.095	Yes		No		No		No		No	35	88	88	1.8	High school	No	No, I do not have work at this moment	8
no restricitions	Responder	Responder	Male	41-50		5	No	No		25.08	Overweight (BMI 25-30)	No	No	No	No	No	No	No	No	No	No	No		No	0	0 or 1 comorbidities	Never Smoker	Yes	0	657.143	285.714	384	Yes		No		No		No		No	34	66	60	1.61	High school	Yes	No, I do not have work at this moment	6
no restricitions	Responder	Non-responder	Male	41-50	Caucasian	2	No	No				No	No	No	No	No	Yes	No	No	No	No	No		No	1	0 or 1 comorbidities	Never Smoker	Yes	1	457.143	447.619	461.905	Yes		No		No		No		No	54	94	96	1.92	Vocational education	Yes	Yes, I have the same job as I had before	5
no restricitions	Responder	Responder	Female	61-70	Caucasian	6	No	No		29.31	Overweight (BMI 25-30)	No	Yes	No	No	No	No	No	No	No	No	No		No	1	0 or 1 comorbidities	Never Smoker	No	1		461.905	452.381	No		No		No		No		No	39	67.1	67.5	1.54	High school	Yes	No, I do not have work at this moment	5
no restricitions	Responder	Responder	Male	61-70	Caucasian	3	No	No		22.85	No (BMI <25)		No	No	No	No	No	No	No	No	No	No	Yes	No	1	0 or 1 comorbidities	Unknown	No	1	342.857	452.381	438.095	Yes	1	No		No		No		No	29	82	85	1.93	Higher professional education	Yes	No, I do not have work at this moment	4
DNR	Responder	Responder	Female	71-80		7	No	No		19.38	No (BMI <25)	No	No	No	Yes	Yes	No	No	No	No	Yes	No	No	No	4	2 or more comorbidities	Yes	No	1	395.238	461.905		Yes	5	No		No		No		No	25	53	56	1.63	High school	No	No, I do not have work at this moment	13
	Responder	Non-responder	Female	61-70	Caucasian	57	No	Yes	42	31.89	Obese(BMI>30)			No	No	No	No	No	No	No	No	No		No	0	0 or 1 comorbidities	Never Smoker	Yes	4	75.5556	105.556	196	Yes	42	No		Yes	14	Yes	10	Yes	42	83.5	88	1.68	High school	No	No, I do not have work at this moment	1
DNR,DNI	Responder	Responder	Female	71-80	Caucasian	12	No	No		18.83	No (BMI <25)	No	Yes	No	Yes	No	No	No	No	No	No	No	No	Yes	2	2 or more comorbidities	Never Smoker	No	0	476.19	457.143	452.381	No		No		No		No		No	25	56	55	1.74	Vocational education	No	No, I do not have work at this moment	14
no restricitions	Responder	Responder	Male	61-70	Caucasian	6	No	No		30.72	Obese(BMI>30)	Yes	No	No	No	No	Yes	No	No	No	No	No		No	1	0 or 1 comorbidities	Never Smoker	Yes	3	272	380	452.381	Yes		No		No		No		No	23	114	119.5	1.96	University Education	Yes	No, I do not have work at this moment	12
no restricitions	Responder	Responder	Female	51-60	Non-Caucasian	3	No	No		25.27	Overweight (BMI 25-30)		No	No	No	No	No	No	No	No	No	No	No	No	1	0 or 1 comorbidities	Never Smoker	No	1	357.143	452.381	466.667	No		No		No		No		No	39	62.5		1.56	Vocational education	Yes	No, I do not have work at this moment	13
no restricitions	Responder	Responder	Female	51-60	Caucasian	5	No	No		20.55	No (BMI <25)	Yes	No	No	No	No	No	No	Yes	No	No	No	No	No	1	0 or 1 comorbidities	Never Smoker	Yes	3	281.481	366.667	457.143	Yes	2	No		No		No		No	33	58	61	1.68	Higher professional education	Yes	No, I do not have work at this moment	4
no restricitions	Responder	Non-responder	Male	51-60	Caucasian	6	No	No					Yes	No	No	No	No	No	No	No	No	No	No	No	1	0 or 1 comorbidities	Former Smoker	Yes	1	319.048	457.143	442.857	Yes	4	No		No		No		No	22	79	73	1.78	Vocational education	Yes	No, I do not have work at this moment	12
no restricitions	Responder	Responder	Female	81-90	Caucasian	3	No	No		33.46	Obese(BMI>30)		Yes	No	Yes	No	No	No	No	No	Yes	No	No	No	3	2 or more comorbidities	Former Smoker	No	3	314.286	452.381	442.857	No		No		No		No		No	24	90	92	1.66	Primary school	No	No, I do not have work at this moment	7
no restricitions	Responder	Responder	Male	51-60	Caucasian	27	No	Yes	16	25.18	Overweight (BMI 25-30)	No	No	No	No	Yes	No	No	Yes	No	Yes	No		No	3	2 or more comorbidities	Never Smoker	Yes	4	271.429	433.333	113.75	Yes	23	No		Yes	12	Yes	5	No	32	78	78	1.76	Higher professional education	No	No, I do not have work at this moment	3
DNR	Responder	Responder	Female	71-80	Caucasian	12	No	No		36.03	Obese(BMI>30)	No	No	No	Yes	Yes	Yes	No	No	No	Yes	No		Yes	4	2 or more comorbidities	Former Smoker	No	1	372	388		Yes		Yes	11	No		No		No	49	98			Primary school	No	No, I do not have work at this moment	8
DNR,DNI	Non-responder	Responder	Female	91-100	Caucasian	10	No	No				No		No	Yes	No	No	No	No	No	No	No	No	No	1	0 or 1 comorbidities	Unknown	No	2	342.857	461.905		No		No		No		No		No
no restricitions	Responder	Responder	Female	41-50	Caucasian	6	No	No		29.76	Overweight (BMI 25-30)	No	No	No	No	No	Yes	No	No	No	No	No		No	1	0 or 1 comorbidities	Never Smoker	Yes	2	260	388	442.857	Yes		No		No		No		No	28	82.5	87	1.68	Vocational education	Yes	Yes, I have the same job as I had before	14
no restricitions	Responder	Responder	Male	61-70	Non-Caucasian	4	No	No				No	No	No	No	No	No	No	No	No	No	No			1	0 or 1 comorbidities	Never Smoker	No	2	312	388	466.667	Yes		No		No		No		No	86	63		1.5	Primary school	No	No, I do not have work at this moment	9
no restricitions	Responder	Non-responder	Male	41-50	Non-Caucasian	7	No	No				No	No	No	No	No	No	No	No	No	No	No	No	No	0	0 or 1 comorbidities	Yes	No	2	380.952	471.429	466.667	No		No		No		No		No	25	93		1.98	Vocational education	No	No, I do not have work at this moment	10
no restricitions	Responder	Responder	Female	41-50	Non-Caucasian	1	No	No				No	No	No	No	No	No	No	No	No	No	No	No	No	0	0 or 1 comorbidities	Never Smoker	Yes	1	342.857	461.905		No		No		No		No		No	26	68	68	1.61	Vocational education	No	No, I do not have work at this moment	12
no restricitions	Responder	Responder	Female	51-60	Caucasian	4	No	No				No	Yes	No	No	No	No	No	No	No	No	No		No	1	0 or 1 comorbidities	Former Smoker	Yes	1	309.524	447.619	442.857	Yes		No		No		No		No	30	95.3	92	1.65	Vocational education	No	No, I do not have work at this moment	6
no restricitions	Responder	Non-responder	Male	51-60	Caucasian	6	No	No				No		No	No	No	No	No	No	No	No	No		No	1	0 or 1 comorbidities	Never Smoker	Yes	2	361.905	457.143	447.619	Yes		No		No		No		No	32	110	118	1.96	Vocational education	Yes	Yes, I have the same job as I had before	5
no restricitions	Responder	Responder	Male	41-50	Non-Caucasian	3	No	No		39.27	Obese(BMI>30)		Yes	No	No	No	Yes	No	No	No	No	No		No	2	2 or more comorbidities	Never Smoker	No	1	548.148	366.667	442.857	Yes		No		No		No		No	32	113	113	1.78	Higher professional education	Yes	Yes, I have the same job as I had before	7
DNR, DNI, no ICU admission	Responder	Responder	Male	81-90	Caucasian	8	No	No				No	No	No	No	No	No	No	No	No	No	No		No	0	0 or 1 comorbidities	Former Smoker	Yes	3	342.857	466.667	436.364	Yes		No		No		No		No	28	82	86	1.82	High school	No	No, I do not have work at this moment	11
no restricitions	Responder	Responder	Male	51-60	Caucasian	27	No	Yes	12	31.35	Obese(BMI>30)	No	No	No	No	No	Yes	No	No	No	No	No		No	1	0 or 1 comorbidities	Never Smoker	Yes	3	262.963	355.556	111.25	Yes	16	No		Yes	11	No		No	6	95	103	1.83	Vocational education	No	No, I do not have work at this moment	5
no restricitions	Responder	Non-responder	Male	71-80	Caucasian	69	No	Yes	56	34.9	Obese(BMI>30)	No	No	No	No	No	No	No	No	No	No	No		No	0	0 or 1 comorbidities	Never Smoker	Yes	3	352	392	461.905	Yes	56	No		Yes	20	No		Yes	27	120	150	1.94	Vocational education	Yes	No, I do not have work at this moment	10
DNR,DNI	Non-responder	Responder	Male	71-80	Caucasian	3	No	No		36.01	Obese(BMI>30)	No		No	Yes	Yes	No	No	No	No	No	No	No	No	2	2 or more comorbidities	Never Smoker	No	3	276.19	433.333	428.571	Yes	3	No		No		No		No
no restricitions	Responder	Responder	Male	61-70	Caucasian	3	No	No		25.71	Overweight (BMI 25-30)				Yes	No	No	No	No	No	No	No	No	No	3	2 or more comorbidities	Unknown	No	3		457.143	471.429	No		No		No		No		No	42	66.3	67.4	1.65	Vocational education	Yes	No, I do not have work at this moment	9
DNR, DNI, no ICU admission	Responder	Responder	Male	61-70	Caucasian	4	No	No				No		No	No	Yes	No	No	No	No	No	No	No	No	1	0 or 1 comorbidities	Yes	No	2	280.952	438.095	447.619	Yes	2	No		No		No		No	26	78		1.75	Vocational education	No	No, I do not have work at this moment	10
	Responder	Responder	Male	71-80	Caucasian	20	No	No		24.38	No (BMI <25)	No		Yes	Yes	No	No	No	No	No	No	No	No		1	0 or 1 comorbidities	Never Smoker	Yes	0	466.667	461.905	438.095	No		No		No		No		No	31	82	89	1.91	Vocational education	No	No, I do not have work at this moment	12
no restricitions	Responder	Responder	Male	61-70	Caucasian	6	No	No		37.91	Obese(BMI>30)	No	Yes	No	Yes	No	No	No	No	No	No	No		No	2	2 or more comorbidities	Never Smoker	No	2	309.524	457.143	447.619	Yes		No		No		No		No	33	121.3	125.1	1.78	Vocational education	No	Yes, but I have the another job as I had before	4
no restricitions	Non-responder	Responder	Female	61-70	Non-Caucasian	4	No	No		38.28	Obese(BMI>30)		No	No	Yes	Yes	No	No	No	No	No	No		No	2	2 or more comorbidities	Never Smoker	Yes	5	333.333	447.619	452.381	Yes		No		No		No		No
DNR	Responder	Responder	Male	71-80	Non-Caucasian	4	No	No		24.03	No (BMI <25)	No	No	No	No	Yes	No	No	No	No	No	No		No	1	0 or 1 comorbidities	Former Smoker	No	2	316.667	323.333	457.143	Yes		Yes	1	No		No		No	24	53	55	1.53	High school	No	No, I do not have work at this moment	2
DNR,DNI	Responder	Responder	Male	71-80	Caucasian	6	No	No		22.1	No (BMI <25)	No	No	Yes	Yes	Yes	No	No	No	No	No	No		No	3	2 or more comorbidities	Former Smoker	Yes	6	361.905	447.619	457.143	Yes	3	Yes	6	No		No		No	90	74	74	1.84	University Education	No	No, I do not have work at this moment	15
no restricitions	Responder	Responder	Female	51-60	Non-Caucasian	4	No	No		33.64	Obese(BMI>30)			Yes	No	No	Yes	No	No	No	No	No		No	1	0 or 1 comorbidities	Never Smoker	Yes	3	285.714	442.857	447.619	Yes		No		No		No		No	33	99.08	107	1.8	High school	No	No, I do not have work at this moment	11
DNR, DNI, no ICU admission	Responder	Non-responder	Male	61-70	Caucasian	3	No	No		29.35	Overweight (BMI 25-30)	No	Yes	No	No	Yes	No	No	Yes	No	No	No	No	No	4	2 or more comorbidities	Former Smoker	No	2	240	372		Yes	2	No		No		No		No	30	100		1.78	High school	No	No, I do not have work at this moment	4
DNR, DNI, no ICU admission	Responder	Non-responder	Female	81-90	Caucasian	3	No	No				No	No	Yes	Yes	Yes	No	No	No	No		No	No	No	2	2 or more comorbidities	Yes	No	0	461.905	447.619	466.667	Yes	1	No		No		No		No	46	54	61	1.5	Vocational education	No	No, I do not have work at this moment	11
no restricitions	Responder	Responder	Female	61-70	Non-Caucasian	4	No	No				No	No	No	No	No	No	No	No	No	No	No		No	0	0 or 1 comorbidities	Never Smoker	Yes	1	342.857	442.857	452.381	Yes	5	No		No		No		No	28	70		1.58	Primary school	No	No, I do not have work at this moment	15
no restricitions	Responder	Responder	Male	51-60	Non-Caucasian	1	No	No		26.17	Overweight (BMI 25-30)	No	No	No	No	No	No	No	No	No	No	No		No	0	0 or 1 comorbidities	Former Smoker	No	0	480.952	471.429	471.429	No		No		No		No		No	54	80	80	1.78	High school	No	No, I do not have work at this moment	10
DNR, DNI, no ICU admission	Responder	Responder	Female	71-80	Caucasian	8	No	No		23.14	No (BMI <25)	No	No	No	Yes	Yes	No	No	No	No	No	No		No	3	2 or more comorbidities	Former Smoker	No	2	304.762	461.905	442.857	Yes		No		No		No		No	-5	63.4	66	1.68	High school	No	No, I do not have work at this moment	10
DNR, DNI, no ICU admission	Responder	Responder	Female	81-90	Non-Caucasian	6	No	No				No	Yes	No	No	No	Yes	No	No	No	No	No	No	No	3	2 or more comorbidities	Unknown	No	3	390.476	452.381	466.667	Yes	1	No		No		No		No	46	89		1.55	Primary school	No	No, I do not have work at this moment	11
no restricitions	Responder	Responder	Male	71-80	Caucasian	2	No	No				No		No	Yes	No	No	No	No	No	No	No			2	2 or more comorbidities	Former Smoker	Yes	3	376.19	461.905	457.143	Yes		No		No		No		No	49	83.5	90	1.73	Primary school	No	No, I do not have work at this moment	1
no restricitions	Responder	Non-responder	Male	41-50	Non-Caucasian	55	No	Yes	36	41.52	Obese(BMI>30)	No		No	No	No	No	No	No	No	No	No		No	0	0 or 1 comorbidities	Never Smoker	Yes	8	92	166		Yes	37	No		Yes	30	Yes	7	Yes	43	112	120	1.69	High school	Yes	No, I do not have work at this moment	3
no restricitions	Responder	Non-responder	Male	61-70	Caucasian	2	No	No				No			No	No	No	No	No	No	No	No		No	0	0 or 1 comorbidities	Never Smoker	Yes	1	403.704	366.667	447.619	Yes		No		No		No		No	37	83	84	1.83	Higher professional education	No	No, I do not have work at this moment	1
no restricitions	Responder	Non-responder	Female	61-70	Caucasian	4	No	No				No	No	No	No	No	No	No	No	No	No	No	No	No	1	0 or 1 comorbidities	Yes	No	1	361.905	461.905	461.905	No		No		No		No		No	23	59	65	1.63	High school	No	No, I do not have work at this moment	1
no restricitions	Responder	Responder	Female	51-60	Caucasian	13	No	No		17.3	No (BMI <25)	No	No	No	No	No	No	No	No	No	No	No		Yes	0	0 or 1 comorbidities	Never Smoker	No	0		452.381	461.905	Yes		No		No		No		No	48	55	70	1.7	Vocational education	Yes	No, I do not have work at this moment	2
DNR,DNI	Responder	Responder	Female	61-70	Caucasian	1	No	No					No	No	Yes	Yes	No	No	Yes	No	No	No	No	No	4	2 or more comorbidities	Never Smoker	No	1	347.619	461.905	461.905	No		No		No		No		No	29	108.3	110	1.63	University Education	No	No, I do not have work at this moment	3
no restricitions	Responder	Non-responder	Male	71-80	Caucasian	28	No	Yes	16	26.47	Overweight (BMI 25-30)		Yes	No	No	No	No	No	No	No	No	No	No	No	1	0 or 1 comorbidities	Former Smoker	Yes	2	295.238	447.619	471.429	Yes	18	No		Yes	13	No		No	26	87	92	1.91	Higher professional education	No	No, I do not have work at this moment	1
no restricitions	Responder	Responder	Male	61-70	Caucasian	4	No	No		24.84	No (BMI <25)				No	No	No	Yes	No	No	No	No	No	No	1	0 or 1 comorbidities	Yes	No	4		447.619	442.857	No		No		No		No		No	23	86		1.86	Primary school	No	No, I do not have work at this moment	7
DNR, DNI, no ICU admission	Responder	Responder	Male	71-80	Caucasian	3	No	No		25.22	Overweight (BMI 25-30)	No	Yes	No	No	No	No	No	No	No	No	No			2	2 or more comorbidities	Never Smoker	No	0				No		No		No		No		No	41	90	90	1.87	Vocational education	Yes	Yes, I have the same job as I had before	7
no restricitions	Responder	Responder	Male	51-60	Non-Caucasian	6	No	No		23.24	No (BMI <25)	No	Yes	No	No	No	No	No	No	No	Yes	No		No	2	2 or more comorbidities	Former Smoker	Yes	3	303.704	359.259	447.619	Yes		No		No		No		No	32	72		1.67	Primary school	Yes	No, I do not have work at this moment	3
DNR	Responder	Responder	Male	71-80	Caucasian	2	No	No				No	Yes	No	No	No	No	No	No	No	No	No		No	2	2 or more comorbidities	Never Smoker	Yes	2	285.714	452.381	442.857	Yes		No		No		No		No	29	70	72	1.75	Primary school	No	No, I do not have work at this moment	2
	Non-responder	Responder	Male	41-50	Non-Caucasian	4	No	No					No	Yes	No	No	No	No	No	No	Yes	No		No	1	0 or 1 comorbidities	Never Smoker	Yes	1	338.095	452.381	452.381	Yes	2	Yes	4	No		No		No
DNR, DNI, no ICU admission	Responder	Responder	Male	61-70	Caucasian	13	No	No		29.73	Overweight (BMI 25-30)	No	No	Yes	Yes	No	No	No	No	No	No	No		No	2	2 or more comorbidities	Never Smoker	No	4	307.407	362.963	447.619	Yes		No		No		No		No	28	92		1.74	High school	No	No, I do not have work at this moment	0
	Responder	Responder	Female	61-70	Caucasian	8	No	No		36.85	Obese(BMI>30)	Yes		No	No	No	No	No	No	No	No	No	No	No	0	0 or 1 comorbidities	Yes	No	0		433.333	452.381	Yes	7	No		No		No		No	38	105	104	1.65	Vocational education	Yes	No, I do not have work at this moment	4
no restricitions	Responder	Responder	Female	51-60	Caucasian	1	No	No		33.2	Obese(BMI>30)				Yes	No	No	No	No	No	No	No		No	1	0 or 1 comorbidities	Never Smoker	No	1	366.667	457.143	445.455	Yes		No		No		No		No	27	83.5	85	1.6	High school	No	No, I do not have work at this moment	4
DNR, DNI, no ICU admission	Non-responder	Responder	Male	71-80	Caucasian	1	No	No		25.83	Overweight (BMI 25-30)	No		No	Yes	No	No	No	No	Yes	No	No		No	4	2 or more comorbidities	Never Smoker	No	6	138.095	457.143	461.905	No		No		No		No		No
no restricitions	Responder	Responder	Male	51-60		4	No	No		30.61	Obese(BMI>30)		No	No	No	Yes	Yes	No	No	No	No	No	No	No	2	2 or more comorbidities	Unknown	No	1	376.19	457.143	452.381	No		No		No		No		No	24	104.6	101.4	1.87	Vocational education	Yes	No, I do not have work at this moment	13
no restricitions	Responder	Responder	Male	61-70	Caucasian	5	No	No		25.48	Overweight (BMI 25-30)	No	No	No	No	Yes	No	No	No	No	No	No	No	No	1	0 or 1 comorbidities	Former Smoker	Yes	1	323.81	452.381	376	Yes	6	No		No		No		No								1
no restricitions	Responder	Responder	Male	51-60	Caucasian	2	No	No				No	No	No	No	No	Yes	No	No	No	No	No		No	1	0 or 1 comorbidities	Former Smoker	No	1	357.143	457.143	461.905	Yes		No		No		No		No	53	100	100	1.93	University Education	No	No, I do not have work at this moment	6
no restricitions	Responder	Responder	Male	51-60	Caucasian	4	No	No				No	No	No	No	No	No	No	No	No	No	No		No	0	0 or 1 comorbidities	Former Smoker	Yes	4	213.333	306.667	447.619	Yes		No		No		No		No	25	99.6	104.5	1.86	Vocational education	Yes	Yes, I have the same job as I had before	0
DNR,DNI	Responder	Responder	Male	61-70	Non-Caucasian	3	No	No		29.75	Overweight (BMI 25-30)	No	No	No	Yes	No	No	No	No	No	No	No		No	1	0 or 1 comorbidities	Former Smoker	Yes	3	137.143	262.857	313.333	Yes		No		No		No		No	26	80		1.7	Primary school	Yes	Yes, I have the same job as I had before	1
no restricitions	Responder	Responder	Male	61-70	Caucasian	3	No	No				No	Yes	No	Yes	No	No	No	No	No	Yes	No			4	2 or more comorbidities	Never Smoker	Yes	1	342.857	466.667	452.381	Yes		No		No		No		No	28	85.5	87.5	1.81	University Education	Yes	Yes, I have the same job as I had before	2
no restricitions	Responder	Responder	Male	61-70	Caucasian	2	No	No				No		No	No	No	No	No	No	No	No	No	No	No	0	0 or 1 comorbidities	Never Smoker	Yes	1	347.619	457.143	447.619	Yes	1	No		No		No		No	28	71.5	75.5	1.77	Vocational education	Yes	Yes, I have the same job as I had before	1
no restricitions	Responder	Responder	Male	61-70	Non-Caucasian	26	No	Yes	14	25.83	Overweight (BMI 25-30)		Yes	No	Yes	No	No	No	No	No	No	No		No	2	2 or more comorbidities	Never Smoker	Yes	3	333.333	457.143	447.619	Yes	18	No		No		Yes	7	No	25	84	92	1.67	Vocational education	No	No, I do not have work at this moment	2
no restricitions	Responder	Responder	Male	61-70	Caucasian	5	No	No				No	No	No	No	No	No	No	Yes	No	No	No		Yes	1	0 or 1 comorbidities	Former Smoker	Yes	2	220	316.667	457.143	Yes		No		No		No		No	26	106.3	102	1.92	Higher professional education	No	No, I do not have work at this moment	0
no restricitions	Responder	Responder	Male	71-80	Caucasian	1	No	No		30.16	Obese(BMI>30)	No	No	No	Yes	No	Yes	No	No	No	No	No	No	No	2	2 or more comorbidities	Former Smoker	No	0	719.048	461.905	461.905	Yes	1	No		No		No		No	54	97		1.8	Primary school	No	No, I do not have work at this moment	3
no restricitions	Responder	Non-responder	Male	51-60	Non-Caucasian	47	No	Yes	36	33.91	Obese(BMI>30)	No	Yes	Yes	No	No	No	No	No	No	No	No			1	0 or 1 comorbidities	Never Smoker	Yes	2	214.286	400	235	Yes	45	No		Yes	35	No		Yes	40	84	98	1.66	Vocational education	Yes	No, I do not have work at this moment	6
no restricitions	Non-responder	Responder	Male	61-70	Non-Caucasian	8	No	No				No	Yes	No	No	No	No	No	Yes	No		No			2	2 or more comorbidities	Former Smoker	Yes	2	296.296	359.259	447.619	Yes		No		No		No		No
	Responder	Responder	Male	61-70	Caucasian	4	No	No		28.39	Overweight (BMI 25-30)	No		No	No	No	No	No	No	No	Yes	No			1	0 or 1 comorbidities	Former Smoker	No	2	276.667	323.333	471.429	Yes		No		No		No		No	35	88.5	94.5	1.81	Vocational education	No	No, I do not have work at this moment	0
DNR, DNI, no ICU admission	Non-responder	Responder	Female	71-80		9	No	No		41.86	Obese(BMI>30)	No	No	No	No	Yes	No	No	No	No	No	No	No	No	2	2 or more comorbidities	Yes	No	4	276	380	419.048	Yes	5	No		No		No		No
DNR	Non-responder	Responder	Male	91-100	Non-Caucasian	6	No	No		19.63	No (BMI <25)	No	Yes	No	No	Yes	No	No	No	Yes	No	No			3	2 or more comorbidities	Former Smoker	Yes	5	244	372	344.444	Yes		No		No		No		No
DNR, DNI, no ICU admission	Responder	Responder	Male	81-90	Non-Caucasian	9	No	No				No	No	No	No	No	No	No	No	No	Yes	No			1	0 or 1 comorbidities	Never Smoker	No	0	472	392		Yes		No		No		No		No	29	64	64	1.61	Primary school	No	No, I do not have work at this moment	15
	Responder	Responder	Male	41-50	Caucasian	3	No	No				No	No	No	No	No	No	No	No	No	No	No		No	0	0 or 1 comorbidities	Never Smoker	Yes	2	300	447.619	447.619	Yes		No		No		No		No	29	106	106	1.8	High school	No	No, I do not have work at this moment	7
no restricitions	Responder	Non-responder	Male	41-50	Non-Caucasian	2	No	No				No	Yes	No	No	No	No	No	No	No	Yes	No		No	2	2 or more comorbidities	Never Smoker	Yes	1	304.762	457.143	447.619	Yes		No		No		No		No	53	92	103	1.79	Higher professional education	Yes	Yes, I have the same job as I had before	7
no restricitions	Non-responder	Responder	Male	61-70	Caucasian	5	No	No		22.59	No (BMI <25)	No	No	No	No	No	No	No	No	No	No	No		No	0	0 or 1 comorbidities	Never Smoker	Yes	2	314.286	461.905	452.381	Yes		No		No		No		No
	Non-responder	Responder	Male	31-40	Caucasian	35	No	Yes	8	29.32	Overweight (BMI 25-30)	No	No	No	No	No	No	No	No	No	No	No		No	1	0 or 1 comorbidities	Former Smoker	Yes	3	161.905	476.19	461.905	Yes	12	No		No		No		No
no restricitions	Responder	Responder	Male	71-80	Caucasian	16	No	No		25.39	Overweight (BMI 25-30)		Yes	No	No	No	No	No	No	No	No	No		No	2	2 or more comorbidities	Never Smoker	No	7	328.571	447.619		Yes		No		No		No		No	27	78	88	1.85	Higher professional education	Yes	No, I do not have work at this moment	4
DNR	Non-responder	Responder	Female	81-90	Caucasian	4	No	No		35.09	Obese(BMI>30)	No	Yes	No	Yes	No	No	No	No	No	Yes	No	No		3	2 or more comorbidities	Unknown	Yes	2			431.818	Yes	2	No		No		No		No
no restricitions	Responder	Responder	Male	61-70	Caucasian	42	No	Yes	36	25.93	Overweight (BMI 25-30)	No	No	No	No	No	No	No	No	No	No	No		No	0	0 or 1 comorbidities	Never Smoker	Yes	2		418.182	115	Yes	44	No		Yes	35	Yes	11	Yes	52	76.9	86.5	1.8	Vocational education	No	No, I do not have work at this moment	4
DNR,DNI	Responder	Responder	Male	61-70	Caucasian	2	No	No		31.41	Obese(BMI>30)	No			No	No	No	No	No	No	Yes	No		No	1	0 or 1 comorbidities	Former Smoker	No	1	361.905	452.381		No		No		No		No		No	38	108.1		1.83	Higher professional education	No	No, I do not have work at this moment	3
no restricitions	Responder	Responder	Male	51-60	Caucasian	4	No	No				No		No	No	No	No	No	Yes	No	No	No			1	0 or 1 comorbidities	Yes	Yes	3	342.857	442.857	447.619	Yes		No		No		No		No	30	98	103	1.8	Vocational education	Yes	No, I do not have work at this moment	4
no restricitions	Responder	Non-responder	Male	51-60	Non-Caucasian	63	No	Yes	35	30.25	Obese(BMI>30)	No	No	No	No	No	No	No	No	No	No	No	No	No	1	0 or 1 comorbidities	Yes	Yes	6	319.048	447.619	461.905	Yes	35	No		Yes	35	Yes	1	Yes	11	93.9	92.8	1.8	High school	No	No, I do not have work at this moment	10
DNR	Responder	Responder	Male	71-80	Caucasian	7	No	No		28.69	Overweight (BMI 25-30)		Yes	Yes	No	Yes		No	No	Yes	No	No		No	4	2 or more comorbidities	Former Smoker	No	5	140	225		Yes		No		No		No		No	53	77	84	1.68	Vocational education	No	No, I do not have work at this moment	0
no restricitions	Responder	Non-responder	Male	61-70	Caucasian	1	No	No				No	No	No	No	No	No	No	No	No	No	No	No	No	0	0 or 1 comorbidities	Former Smoker	No	1	342.857	452.381	461.905	No		No		No		No		No	23	108	109	1.79	Vocational education	Yes	No, I do not have work at this moment	1
no restricitions	Responder	Non-responder	Female	51-60	Caucasian	2	No	No		29.1	Overweight (BMI 25-30)		Yes	Yes	No	No	No	No	No	No	No	No		No	1	0 or 1 comorbidities	Never Smoker	Yes	1	390.476	461.905	431.818	Yes		No		No		No		No	36	73	73	1.6	Vocational education	Yes	No, I do not have work at this moment	3
no restricitions	Responder	Non-responder	Female	61-70	Caucasian	6	No	No				No	Yes	No	No	Yes	No	No	No	No	No	No		No	2	2 or more comorbidities	Yes	No	1	333.333	457.143	466.667	No		No		No		No		No	46	64	64	1.73	High school	No	No, I do not have work at this moment	14
no restricitions	Responder	Responder	Female	51-60	Caucasian	1	No	No		28.68	Overweight (BMI 25-30)	No	Yes	No	No	No	No	No	No	No	No	No		Yes	1	0 or 1 comorbidities	Yes	No	3	286.364	431.818	440.909	Yes		No		No		No		No	36	69	68	1.59	Higher professional education	No	No, I do not have work at this moment	3
no restricitions	Responder	Non-responder	Female	71-80	Caucasian	3	No	No		30.29	Obese(BMI>30)	No	Yes	No	No	Yes	No	No	No	No	No	No	No	No	2	2 or more comorbidities	Never Smoker	No	1	323.81	447.619	452.381	No		No		No		No		No	34	71	71	1.55	Vocational education	No	No, I do not have work at this moment	4
no restricitions	Responder	Responder	Male	71-80	Caucasian	12	No	No				No		No	No	No	Yes	No	Yes	No	No	No		No	2	2 or more comorbidities	Former Smoker	Yes	0	495.238	466.667	436.364	Yes	13	No		No		No		No	3	90	100	1.75	Primary school	Yes	No, I do not have work at this moment	1
DNR, DNI, no ICU admission	Non-responder	Responder	Female	81-90		8	No	No				No	Yes	No	Yes	No	No	No	No	No	No	No	No	No	2	2 or more comorbidities	Former Smoker	Yes	4	69	92	452.381	Yes	6	No		No		No		No
no restricitions	Non-responder	Responder	Male	61-70	Non-Caucasian	1	No	No		39.33	Obese(BMI>30)		No	Yes	No	Yes	No	No	No	No	No	No		No	1	0 or 1 comorbidities	Yes	No	1	376.19	457.143	466.667	No		No		No		No		No
DNR,DNI	Responder	Responder	Male	81-90	Caucasian	3	No	No		23.67	No (BMI <25)	No			Yes	Yes	No	No	No	No	No	No	No	No	4	2 or more comorbidities	Former Smoker	No	3	257.143	428.571		Yes	1	No		No		No		No	27	80	80	1.78	University Education	No	No, I do not have work at this moment	4
no restricitions	Responder	Responder	Male	61-70	Caucasian	1	No	No		26.2	Overweight (BMI 25-30)	No			No	No	No	No	No	No	No	No	No	No	1	0 or 1 comorbidities	Former Smoker	No	0		466.667	452.381	No		No		No		No		No	40	83	83	1.78	Vocational education	Yes	No, I do not have work at this moment	2
no restricitions	Responder	Responder	Male	61-70	Caucasian	34	No	Yes	25	26.87	Overweight (BMI 25-30)	No	No	No	Yes	No	No	No	No	No	No	No		No	1	0 or 1 comorbidities	Never Smoker	Yes	3	160	262.857	323.333	Yes	18	No		Yes	17	No		No	41	79	90	1.81	High school	No	No, I do not have work at this moment	0
DNR, DNI, no ICU admission	Responder	Non-responder	Male	81-90	Caucasian	6	No	No		21.99	No (BMI <25)	No	Yes	No	Yes	No	No	No	No	No		No	No	No	3	2 or more comorbidities	Unknown	No	3		442.857	438.095	No		No		No		No		No	29	63.8	65	1.74	Primary school	No	No, I do not have work at this moment	5
no restricitions	Responder	Non-responder	Male	71-80	Caucasian	4	No	No		27.55	Overweight (BMI 25-30)	No	No	No	Yes	Yes	No	No	No	No	No	No		No	3	2 or more comorbidities	Former Smoker	No	6	309.524	461.905		Yes		No		No		No		No	34	77.5	76.5	1.76	Higher professional education	No	No, I do not have work at this moment	0
no restricitions	Responder	Non-responder	Female	31-40	Caucasian	8	No	No				No	No	No	No	No	No	No	No	No	No	No	No	No	0	0 or 1 comorbidities	Former Smoker	No	4	520	282.857	452.381	Yes	2	No		No		No		No	34	73.7	83.6	1.65	Vocational education	Yes	No, I do not have work at this moment	0
no restricitions	Responder	Responder	Male	51-60	Caucasian	8	No	No				No	No	No	No	No	No	No	No	Yes	No	No		No	1	0 or 1 comorbidities	Never Smoker	Yes	0	448	380	452.381	Yes		No		No		No		No	28	82.5	87	1.86	University Education	Yes	Yes, I have the same job as I had before	4
no restricitions	Responder	Responder	Male	41-50	Non-Caucasian	3	No	No		27.34	Overweight (BMI 25-30)	Yes	No	No	No	No	No	No	No	No	No	No		No	0	0 or 1 comorbidities	Never Smoker	Yes	2	336	388	461.905	Yes		No		No		No		No	24	69.5	72	1.6	Vocational education	Yes	No, I do not have work at this moment	6
	Responder	Responder	Female	31-40	Caucasian	2	No	No				No	No	No	No	No	No	No	No	No	No	No		No	0	0 or 1 comorbidities	Never Smoker	Yes	1	423.81	452.381	452.381	Yes		No		No		No		No	39			1.69	University Education	Yes	Yes, I have the same job as I had before	0
no restricitions	Responder	Responder	Male	61-70	Caucasian	7	No	No					Yes	Yes	No	No	No	No	No	No	No	No		No	1	0 or 1 comorbidities	Never Smoker	Yes	4	280.952	447.619	447.619	Yes	6	Yes	6	No		No		No	32	81	89	1.76	Higher professional education	Yes	No, I do not have work at this moment	4
no restricitions	Responder	Responder	Male	51-60	Caucasian	9	No	No				No	No	No	No	No	No	No	No	No	No	No	No	No	0	0 or 1 comorbidities	Never Smoker	Yes	3	225.926	348.148	457.143	Yes	9	Yes	6	No		No		No	24	95	93	1.8	University Education	No	No, I do not have work at this moment	6
no restricitions	Responder	Non-responder	Female	61-70	Caucasian	2	No	No				Yes	No	No	No	No	No	No	No	No	No	No		No	0	0 or 1 comorbidities	Former Smoker	Yes	1	324	388	447.619	Yes		No		No		No		No	33	79	84	1.67	Higher professional education	Yes	No, I do not have work at this moment	0
no restricitions	Responder	Non-responder	Female	31-40	Non-Caucasian	12	No	No				Yes	No	No	No	No	No	No	No	No	No	No	No	No	0	0 or 1 comorbidities	Never Smoker	Yes	3	280	380	461.905	Yes	11	No		No		No		No	45	55	56	1.56	University Education	Yes	Yes, I have the same job as I had before	2
DNR, DNI, no ICU admission	Responder	Responder	Female	81-90	Caucasian	3	No	No				No	Yes	No	Yes	No	Yes	No	No	No	No	No			3	2 or more comorbidities	Never Smoker	Yes	1	338.095	457.143	447.619	Yes	1	No		No		No		No	47	62	64	1.65	High school	No	No, I do not have work at this moment	2
DNR, DNI, no ICU admission	Responder	Responder	Female	81-90	Caucasian	4	No	No		32.32	Obese(BMI>30)	No	Yes	No	No	No	No	No	No	No	No	No	No	No	2	2 or more comorbidities	Never Smoker	No	0		433.333		No		No		No		No		No	28	88	88	1.62	Vocational education	No	No, I do not have work at this moment	4
no restricitions	Responder	Non-responder	Male	71-80	Caucasian	5	No	No		18.98	No (BMI <25)		No	No	No	No	No	No	No	No	No	No	No	No	1	0 or 1 comorbidities	Unknown	No	3	264	384	461.905	No		No		No		No		No	29	41	41	1.56	Vocational education	No	No, I do not have work at this moment	0
DNR,DNI	Responder	Responder	Female	81-90	Caucasian	2	No	No				No	No	No	No	No	No	No	Yes	No	No	No		No	1	0 or 1 comorbidities	Never Smoker	No	1	419.048	433.333	452.381	No		No		No		No		No	43	55	55	1.5	Primary school	No	No, I do not have work at this moment	0
no restricitions	Responder	Responder	Male	51-60	Caucasian	2	No	No		29.09	Overweight (BMI 25-30)		No	No	No	No	Yes	No	No	No	No	No		No	1	0 or 1 comorbidities	Never Smoker	No	0	471.429	466.667	461.905	No		No		No		No		No	34	104	104	1.89	Vocational education	Yes	Yes, I have the same job as I had before	7
DNR,DNI	Responder	Non-responder	Male	81-90	Caucasian	1	No	No		24.25	No (BMI <25)	No	Yes	No	No	Yes	Yes	No	No	No	Yes	No	No		4	2 or more comorbidities	Unknown	No	1	342.857	466.667	452.381	No		No		No		No		No	45	87	87	1.84	Primary school	No	No, I do not have work at this moment	1
DNR, DNI, no ICU admission	Non-responder	Responder	Male	71-80	Caucasian	6	No	No		31.7	Obese(BMI>30)	No		No	Yes	No	No	No	Yes	No	Yes	Yes		No	4	2 or more comorbidities	Former Smoker	No	3	233.333	320		Yes		No		No		No		No
no restricitions	Responder	Responder	Female	61-70		1	No	No				No	Yes	No	No	No	No	No	No	No	No	No		No	1	0 or 1 comorbidities	Never Smoker	Yes	1	357.143	476.19	452.381	No		No		No		No		No	45	74	74	1.68	Vocational education	Yes	No, I do not have work at this moment	8
no restricitions	Responder	Responder	Male	51-60	Caucasian	2	No	No				No		No	No	No	No	No	No	No	No	No			0	0 or 1 comorbidities	Never Smoker	Yes	2	300	431.818	452.381	Yes		No		No		No		No	33	82.8	88.5	1.87	Higher professional education	Yes	Yes, I have the same job as I had before	8
no restricitions	Responder	Responder	Male	61-70	Caucasian	9	No	No		24.49	No (BMI <25)		No	No	No	No	No	No	No	No	No	No		No	0	0 or 1 comorbidities	Former Smoker	No	4	433.333	466.667	476.19	No		No		No		No		No	25	65	70	1.67	Vocational education	Yes	No, I do not have work at this moment	5
no restricitions	Responder	Responder	Male	41-50	Caucasian	3	No	No				No	No	No	No	No	No	No	No	No	No	No		No	0	0 or 1 comorbidities	Never Smoker	Yes	1	309.524	447.619	457.143	Yes		No		No		No		No	28	105	105	1.87	Vocational education	Yes	Yes, I have the same job as I had before	5
	Responder	Responder	Male	61-70	Non-Caucasian	27	No	Yes	17	23.15	No (BMI <25)		No	No	No	No	No	No	No	No	No	No	No	No	0	0 or 1 comorbidities	Unknown	Yes	4	102.857	124.286	447.619	Yes	16	Yes	2	Yes	16	Yes	2	No	39	78	84	1.68	Higher professional education	Yes	Yes, I have the same job as I had before	0
no restricitions	Responder	Responder	Male	41-50	Caucasian	5	No	No					No	No	No	No	No	No	No	No	Yes	No		No	1	0 or 1 comorbidities	Never Smoker	Yes	1	357.143	447.619	461.905	Yes		No		No		No		No	24	96.5	97	1.78	Higher professional education	Yes	Yes, I have the same job as I had before	0
no restricitions	Responder	Responder	Male	61-70	Caucasian	5	No	No		20.88	No (BMI <25)		No	No	Yes	No	No	No	No	No	No	No	No	No	1	0 or 1 comorbidities	Never Smoker	Yes	2	285.714	442.857	447.619	Yes	3	No		No		No		No	27	57	60	1.78	Primary school	Yes	Yes, I have the same job as I had before	0
no restricitions	Responder	Responder	Male	51-60		10	No	Yes	2			No		No	No	No	No	No	No	No	No	No		No	0	0 or 1 comorbidities	Never Smoker	Yes	3	266.667	457.143		Yes	8	Yes	1	No		No		No	34	82	94	1.86	University Education	Yes	Yes, I have the same job as I had before	1
no restricitions	Responder	Responder	Male	51-60	Caucasian	7	No	Yes	1	32.65	Obese(BMI>30)		No	No	No	No	No	No	No	No	No	No		No	0	0 or 1 comorbidities	Never Smoker	No	2	512	396	457.143	Yes		No		Yes	1	No		No	26	90		1.72	University Education	Yes	Yes, I have the same job as I had before	0
no restricitions	Responder	Responder	Female	51-60	Caucasian	8	No	No				No	Yes	No	No	No	No	No	No	No	Yes	No		No	2	2 or more comorbidities	Former Smoker	Yes	2	272	376	452.381	Yes		No		No		No		No	27	89	92	1.76	Higher professional education	Yes	Yes, I have the same job as I had before	1
no restricitions	Non-responder	Responder	Male	41-50	Caucasian	1	No	No				No	Yes	No	No	No	No	No	No	No	No	No			1	0 or 1 comorbidities	Never Smoker	Yes	2	371.429	461.905	452.381	Yes		No		No		No		No
no restricitions	Responder	Responder	Male	51-60		4	No	No				No	No	No	No	No	No	No	No	No	No	No	No	No	0	0 or 1 comorbidities	Unknown	Yes	2	342.857	457.143	447.619	Yes	2	No		No		No		No	24	93	90	1.9	University Education	Yes	Yes, I have the same job as I had before	6
no restricitions	Responder	Responder	Male	51-60	Caucasian	2	No	No				No		No	No	No	No	No	No	No	No	No		No	0	0 or 1 comorbidities	Never Smoker	Yes	1	319.048	452.381	447.619	Yes		No		No		No		No	35	82	80	1.88	Higher professional education	Yes	Yes, I have the same job as I had before	3
no restricitions	Responder	Non-responder	Female	51-60	Non-Caucasian	3	No	No		23.05	No (BMI <25)	No	No	No	No	No	Yes	No	No	No	No	No	No	No	1	0 or 1 comorbidities	Never Smoker	No	0	519.048	471.429	466.667	Yes	2	No		No		No		No	33	58	57	1.6	Higher professional education	Yes	Yes, I have the same job as I had before	3
no restricitions	Responder	Responder	Male	51-60	Caucasian	28	No	Yes	17			No		No	No	No	No	No	No	No	No	No		No	0	0 or 1 comorbidities	Never Smoker	Yes	3	200	265.714		Yes	17	No		Yes	13	Yes	1	No	25	81	93	1.84	Higher professional education	Yes	Yes, I have the same job as I had before	0
no restricitions	Responder	Responder	Male	61-70	Caucasian	2	No	No		21.38	No (BMI <25)	Yes	Yes	No	No	No	No	No	No	No	No	No		No	1	0 or 1 comorbidities	Never Smoker	Yes	1	385.714	447.619	457.143	No		No		No		No		No	23	61.5	64.5	1.73	Higher professional education	Yes	Yes, I have the same job as I had before	0
no restricitions	Responder	Non-responder	Male	61-70	Non-Caucasian	10	No	Yes	1	21.16	No (BMI <25)	No	No	No	No	Yes	No	No	No	No	No	No	No	No	1	0 or 1 comorbidities	Former Smoker	Yes	6	74.4444	104.444	471.429	Yes	8	Yes	1	No		No		No	54	68	69	1.79	Primary school	Yes	Yes, I have the same job as I had before	2
no restricitions	Responder	Responder	Male	71-80	Caucasian	4	No	No				No	No	No	No	No	Yes	No	No	No	No	No	No	No	1	0 or 1 comorbidities	Never Smoker	No	4	285.714	442.857	452.381	Yes	1	No		No		No		No	23	87		1.76	High school	Yes	Yes, I have the same job as I had before	0
no restricitions	Responder	Non-responder	Female	18-20	Non-Caucasian	1	No	No				No	No	No	No	No	No	No	No	No	No	No		No	0	0 or 1 comorbidities	Never Smoker	Yes	1	360	392	461.905	Yes		No		No		No		No	-1	55.6	52	1.59	Higher professional education	No	No, I do not have work at this moment	2
no restricitions	Responder	Responder	Male	51-60	Caucasian	3	No	No				No	No	No	No	No	No	No	No	No	No	No		No	0	0 or 1 comorbidities	Never Smoker	Yes	1	352.381	442.857	466.667	Yes		No		No		No		No	27	85	92	1.85	University Education	No	No, I do not have work at this moment	2
no restricitions	Responder	Responder	Male	61-70	Non-Caucasian	21	No	Yes	13	24.42	No (BMI <25)	No	No	No	No	No	No	No	No	No	No	No		No	0	0 or 1 comorbidities	Never Smoker	Yes	5	266.667	414.286	452.381	Yes	17	No		Yes	13	No		No	26	75.3	75.3	1.73	University Education	No	No, I do not have work at this moment	1
no restricitions	Responder	Non-responder	Female	61-70	Caucasian	7	No	No		26.5	Overweight (BMI 25-30)	No	Yes	No	No	No	No	No	No	No	No	No		No	1	0 or 1 comorbidities	Never Smoker	No	3	110	316.667	457.143	Yes		No		No		No		No	47	73.3	78	1.67	Vocational education	Yes	No, I do not have work at this moment	1
no restricitions	Non-responder	Responder	Female	41-50	Caucasian	4	No	No				No	Yes	No	No	No	No	No	No	No	No	No	No	No	1	0 or 1 comorbidities	Yes	No	0	452.381	466.667	471.429	No		No		No		No		No
no restricitions	Non-responder	Responder	Male	61-70	Caucasian	10	No	No				No	Yes	No	No	No	No	No	No	No	No	No		No	1	0 or 1 comorbidities	Never Smoker	Yes	3	361.905	452.381	422.727	Yes	11	No		No		No		No
no restricitions	Responder	Responder	Male	61-70	Caucasian	5	No	No				No		No	No	No	No	No	No	No	No	No		No	0	0 or 1 comorbidities	Never Smoker	No	0				No		No		No		No		No	29	69	70	1.75	Vocational education	No	No, I do not have work at this moment	0
no restricitions	Responder	Responder	Male	61-70		1	No	No				No	No	No	No	No	No	No	No	No	No	No	No	No	0	0 or 1 comorbidities	Former Smoker	Yes	2	380.952	461.905	461.905	No		No		No		No		No	25	79	82	1.8	Vocational education	No	No, I do not have work at this moment	0
no restricitions	Responder	Non-responder	Male	61-70	Non-Caucasian	3	No	No		19.16	No (BMI <25)	No	No	No	No	No	No	No	No	No	Yes	No			1	0 or 1 comorbidities	Former Smoker	Yes	2	285.714	438.095	461.905	No		No		No		No		No	49	56	59.4	1.74	High school	No	No, I do not have work at this moment	1
no restricitions	Responder	Responder	Male	61-70		8	No	No		25.62	Overweight (BMI 25-30)	No		No	No	No	No	No	No	No	No	No	No	No	0	0 or 1 comorbidities	Former Smoker	No	0		442.857	457.143	No		No		No		No		No	45	84	84	1.8	High school	No	No, I do not have work at this moment	0
DNR	Responder	Responder	Male	71-80	Caucasian	3	No	No				No	No	No	No	No	Yes	No	No	No	Yes	No			2	2 or more comorbidities	Never Smoker	Yes	3	280.952	438.095	447.619	No		No		No		No		No	38	68.5	66.2	1.78	University Education	No	No, I do not have work at this moment	0
DNR	Responder	Responder	Male	71-80	Caucasian	2	No	No		29.45	Overweight (BMI 25-30)	No	Yes	No	No	No	No	No	No	No	Yes	No	No	No	2	2 or more comorbidities	Unknown	No	2	376.19	461.905	452.381	No		No		No		No		No	27	103	103	1.87	University Education	No	No, I do not have work at this moment	1
no restricitions	Responder	Responder	Male	71-80	Caucasian	3	No	No				No	No	No	No	No	No	No	No	No	No	No		No	0	0 or 1 comorbidities	Never Smoker	No	3	247.619	419.048	457.143	Yes		No		No		No		No	40	81.5		1.78	Vocational education	No	No, I do not have work at this moment	1
no restricitions	Responder	Responder	Male	61-70	Caucasian	39	No	Yes	34	30.86	Obese(BMI>30)	No		No	No	Yes	No	No	No	No	No	No		No	1	0 or 1 comorbidities	Former Smoker	Yes	2	246.667	310	117.5	Yes	35	No		Yes	34	No		Yes	27	89.2	97	1.8	Vocational education	Yes	No, I do not have work at this moment	0
no restricitions	Responder	Non-responder	Male	71-80	Caucasian	33	No	No				No	No	No	Yes	No	No	No	No	No	No	No	No	No	1	0 or 1 comorbidities	Never Smoker	No	6	122.222	108.889	461.905	Yes	3	No		No		No		No	25	117	128	1.73	Vocational education	No	No, I do not have work at this moment	0
no restricitions	Responder	Responder	Male	51-60	Caucasian	5	No	No		31.86	Obese(BMI>30)		Yes	No	No	No	No	No	No	No	No	No		No	1	0 or 1 comorbidities	Never Smoker	Yes	2	333.333	457.143	447.619	Yes		No		No		No		No	32	112.3	113	1.94	Vocational education	Yes	Yes, I have the same job as I had before	1
DNR, DNI, no ICU admission	Responder	Non-responder	Female	71-80	Caucasian	2	No	No		24.62	No (BMI <25)	No	Yes	No	Yes	Yes	No	No	No	No	No	No		Yes	3	2 or more comorbidities	Former Smoker	No	1	604	400	438.095	Yes		No		No		No		No	30	71	71	1.76	High school	No	No, I do not have work at this moment	1
DNR, DNI, no ICU admission	Responder	Responder	Male	71-80	Caucasian	28	No	No		21.72	No (BMI <25)	No	Yes	No	Yes	Yes	No	No	No	No	Yes	No	No	No	4	2 or more comorbidities	Former Smoker	No	2	304.762	447.619	442.857	Yes	2	No		No		No		No	3	63.7	65	1.72	Vocational education	No	No, I do not have work at this moment	6
DNR, DNI, no ICU admission	Responder	Responder	Male	71-80	Caucasian	7	No	No		25.25	Overweight (BMI 25-30)	No	Yes	No	No	No	No	No	No	No	Yes	Yes		No	4	2 or more comorbidities	Never Smoker	Yes	1	340.741	370.37	372	Yes		No		No		No		No	23	74.8	79	1.78	High school	No	No, I do not have work at this moment	4
no restricitions	Responder	Responder	Female	81-90	Caucasian	3	No	No		26.45	Overweight (BMI 25-30)	No	Yes	No	Yes	No	No	No	No	No	Yes	No	No	No	3	2 or more comorbidities	Never Smoker	No	0		457.143	442.857	No		No		No		No		No	26	71	73	1.6	High school	No	No, I do not have work at this moment	11
no restricitions	Responder	Responder	Female	71-80	Caucasian	2	No	No		27.68	Overweight (BMI 25-30)	No	Yes	No	No	No	No	No	No	No	No	No		No	1	0 or 1 comorbidities	Never Smoker	Yes	1	309.524	438.095	447.619	Yes		No		No		No		No	40	80	80	1.74	Vocational education	No	No, I do not have work at this moment	9
no restricitions	Responder	Non-responder	Female	51-60	Caucasian	3	No	No				No		No	No	No	No	No	No	No	No	No		No	0	0 or 1 comorbidities	Never Smoker	Yes	1	390.476	461.905	447.619	Yes		No		No		No		No	26	70.1	69.7	1.68	University Education	No	No, I do not have work at this moment	5
no restricitions	Responder	Responder	Male	61-70	Caucasian	21	No	No		23.55	No (BMI <25)	No	Yes	No	No	No	No	No	No	No	No	No		No	1	0 or 1 comorbidities	Never Smoker	Yes	1	480.952	466.667	457.143	No		No		No		No		No	31	78	80	1.87	Vocational education	Yes	Yes, I have the same job as I had before	2
no restricitions	Responder	Responder	Male	61-70	Caucasian	1	No	No				No	No	No	No	No	No	No	No	No	No	No	No	No	0	0 or 1 comorbidities	Former Smoker	Yes	1	319.048	457.143	452.381	Yes	1	No		No		No		No	56	89.4	84	1.96	Higher professional education	No	No, I do not have work at this moment	12
DNR	Non-responder	Responder	Male	81-90	Caucasian	4	No	No		28.73	Overweight (BMI 25-30)	No	Yes	No	Yes	No	No	No	Yes	No	Yes	No		No	6	2 or more comorbidities	Never Smoker	No	2	357.143	452.381	457.143	No		No		No		No		No
no restricitions	Responder	Responder	Male	61-70	Caucasian	6	No	No				No		No	Yes	No	No	No	No	No	No	No		No	1	0 or 1 comorbidities	Former Smoker	No	2	214.286	271.429	466.667	Yes	6	No		No		No		No	28	96	96	1.84	Primary school	No	No, I do not have work at this moment	8
no restricitions	Responder	Responder	Male	61-70	Caucasian	1	No	No		43.83	Obese(BMI>30)	No	No	Yes	No	No	No	No	No	No	Yes	No			1	0 or 1 comorbidities	Former Smoker	Yes	1		466.667	452.381	No		No		No		No		No	62	140		1.8	Vocational education	Yes	Yes, I have the same job as I had before	10
no restricitions	Responder	Responder	Female	61-70	Non-Caucasian	21	No	Yes	12	32.05	Obese(BMI>30)		No	No	No	No	No	No	No	No	Yes	No		No	1	0 or 1 comorbidities	Never Smoker	Yes	2	276.19	442.857	452.381	Yes	15	No		Yes	9	No		No	42	75	80	1	Primary school	No	No, I do not have work at this moment	3
no restricitions	Responder	Responder	Female	41-50	Caucasian	11	No	No				No	No	No	No	No	Yes	No	No	No	No	No	No	No	1	0 or 1 comorbidities	Former Smoker	Yes	1	433.333	457.143	447.619	Yes	5	No		No		No		No	24	74		1.76	University Education	Yes	Yes, I have the same job as I had before	10
no restricitions	Responder	Responder	Male	61-70	Caucasian	4	No	No				No		No	Yes	Yes	No	No	Yes	No	No	No	No	No	3	2 or more comorbidities	Former Smoker	No	2	390.476	461.905	457.143	No		No		No		No		No	27	88		1.83	Primary school	Yes	No, I do not have work at this moment	10
no restricitions	Responder	Responder	Female	31-40	Caucasian	2	No	No				Yes	No	No	No	No	Yes	No	No	No	No	No	No	No	1	0 or 1 comorbidities	Never Smoker	Yes	0	423.81	452.381	471.429	No		No		No		No		No	23	90		1.75	Vocational education	No	No, I do not have work at this moment	8
no restricitions	Responder	Responder	Female	51-60	Caucasian	26	No	Yes	18	26.67	Overweight (BMI 25-30)	No	Yes	No	No	No	No	No	No	No	No	No		No	1	0 or 1 comorbidities	Never Smoker	Yes	4	98.5714	131.429	461.905	Yes	19	No		Yes	14	Yes	5	No	28	76.6	82.5	1.62	University Education	Yes	No, I do not have work at this moment	7
	Responder	Responder	Female	61-70	Caucasian	15	No	No				No	No	No	No	No	No	Yes	No	No	No	No	No	No	2	2 or more comorbidities	Former Smoker	Yes	1	314.286	452.381	452.381	Yes	6	No		No		No		No	40	73	78.6	1.57	Vocational education	No	No, I do not have work at this moment	1
DNR,DNI	Non-responder	Responder	Female	81-90	Caucasian	4	No	No		34.15	Obese(BMI>30)	No	Yes	No	Yes	No	No	No	No	No	No	No	No		2	2 or more comorbidities	Unknown	Yes	1	614.286	452.381	442.857	No		No		No		No		No
no restricitions	Responder	Responder	Male	51-60	Caucasian	7	No	Yes	2	40.83	Obese(BMI>30)	No		No	No	No	No	No	No	No	No	No		No	0	0 or 1 comorbidities	Former Smoker	No	6	128.571	137.143		Yes	6	No		Yes	2	No		No	35	140	147	1.9	Vocational education	Yes	No, I do not have work at this moment	6
no restricitions	Responder	Responder	Female	71-80	Caucasian	4	No	No		34.43	Obese(BMI>30)	No	Yes	No	Yes	No	Yes	No	No	No	Yes	No		No	4	2 or more comorbidities	Never Smoker	Yes	1	366.667	438.095	457.143	Yes		No		No		No		No	49	91.1	92.6	1.65	Vocational education	No	No, I do not have work at this moment	0
DNR,DNI	Responder	Responder	Male	81-90	Caucasian	2	No	No		23.15	No (BMI <25)	No	No	No	No	No	No	No	No	No	No	No	No	No	0	0 or 1 comorbidities	Former Smoker	No	2	519.048	471.429	447.619	No		No		No		No		No	14	71	71	1.75	High school	No	No, I do not have work at this moment	6
DNR,DNI	Responder	Responder	Male	81-90	Caucasian	6	No	No		27.74	Overweight (BMI 25-30)	No		No	Yes	No	No	No	No	No	Yes	No		No	3	2 or more comorbidities	Never Smoker	No	1		452.381	452.381	No		No		No		No		No	29	94	94	1.81	Primary school	No	No, I do not have work at this moment	3
DNR, DNI, no ICU admission	Responder	Non-responder	Female	71-80	Caucasian	4	No	No		25.32	Overweight (BMI 25-30)	No	No	No	No	No	No	No	No	No	No	No		Yes	1	0 or 1 comorbidities	Never Smoker	No	0	452.381	476.19	452.381	Yes		No		No		No		No	25	64	67	1.6	High school	No	No, I do not have work at this moment	1
no restricitions	Responder	Non-responder	Male	51-60	Non-Caucasian	3	No	No		22.31	No (BMI <25)	No	No	No	No	No	No	No	No	No	No	No	No	No	0	0 or 1 comorbidities	Yes	Yes	2	309.524	457.143	457.143	Yes	1	No		No		No		No	24	58.7	62	1.7	Vocational education	Yes	No, I do not have work at this moment	6
no restricitions	Responder	Non-responder	Female	21-30		1	No	No		21.61	No (BMI <25)	No	No	No	No	No	No	No	No	No	No	No			0	0 or 1 comorbidities	Never Smoker	No	2	385.714	461.905	461.905	No		No		No		No		No	32	60	62	1.68	Higher professional education	Yes	Yes, I have the same job as I had before	13
no restricitions	Responder	Non-responder	Male	51-60	Non-Caucasian	4	No	No				No	No	No	Yes	No	No	No	No	No	No	No	No	No	1	0 or 1 comorbidities	Never Smoker	Yes	2	281.818	436.364	457.143	Yes	4	No		No		No		No	30	93	93	1.74	Primary school	Yes	No, I do not have work at this moment	8
DNR	Responder	Non-responder	Male	81-90	Caucasian	9	No	No		28.91	Overweight (BMI 25-30)	No	Yes	Yes	No	No	No	No	No	No	Yes	No	No	No	2	2 or more comorbidities	Former Smoker	No	2	285.714	447.619	447.619	Yes	6	No		No		No		No	43	95	98	1.87	Vocational education	No	No, I do not have work at this moment	9
no restricitions	Responder	Opt-out	Female	71-80	Caucasian	4	No	No				No		No	Yes	No	No	No	No	No	No	No	No	No	1	0 or 1 comorbidities	Former Smoker	No	3	366.667	438.095	442.857	Yes	1	No		No		No		No	27	62		1.53	Vocational education	No	No, I do not have work at this moment	9
DNR,DNI	Responder	Exclusion	Male	81-90	Caucasian	4	Yes	No		30.05	Obese(BMI>30)	No	No	No	No	Yes	No	No	No	No	No	No	No	No	1	0 or 1 comorbidities	Former Smoker	No	4	283.333	323.333	466.667	Yes	4	No		No		No		No	31	83	83	1.68	Primary school	No	No, I do not have work at this moment	5
no restricitions	Responder	Non-responder	Female	61-70	Non-Caucasian	5	No	No		35.4	Obese(BMI>30)	No	Yes	No	No	No	No	No	No	No	Yes	No		No	2	2 or more comorbidities	Never Smoker	Yes	1	380	380	457.143	Yes		No		No		No		No	76	90	90	1.59	High school	No	No, I do not have work at this moment	4
no restricitions	Responder	Non-responder	Female	61-70	Caucasian	1	No	No		30.85	Obese(BMI>30)	No	Yes	No	Yes	No	No	No	No	No	No	No	No	No	3	2 or more comorbidities	Former Smoker	No	0		452.381	457.143	No		No		No		No		No	36	78	78	1.59	High school	No	No, I do not have work at this moment	8
no restricitions	Responder	Exclusion	Female	31-40	Caucasian	3	No	No				No	No	No	No	No	Yes	No	Yes	No	No	No		Yes	2	2 or more comorbidities	Former Smoker	No	0	825.926	370.37	471.429	Yes		No		No		No		No	22	75.4	79.8	1.6	Vocational education	Yes	No, I do not have work at this moment	5
DNR, DNI, no ICU admission	Responder	Exclusion	Female	71-80	Caucasian	7	No	No		27.04	Overweight (BMI 25-30)	No		No	No	Yes	No	No	No	No	No				1	0 or 1 comorbidities	Former Smoker	Yes	5	223.333	310	418.182	Yes		No		No		No		No	41	69		1.69	Primary school	No	No, I do not have work at this moment	6
no restricitions	Responder	Exclusion	Female	41-50	Non-Caucasian	5	No	No					No	No	No	No	No	No	No	No	No	No			0	0 or 1 comorbidities	Never Smoker	Yes	4	72.9167	98.9583	452.381	Yes		No		No		No		No	34	85	90	1.62	Primary school	Yes	No, I do not have work at this moment
no restricitions	Responder	Non-responder	Female	51-60	Caucasian	23	No	Yes	10	28.72	Overweight (BMI 25-30)		No	No	No	No	No	No	No	No	No	No			0	0 or 1 comorbidities	Never Smoker	Yes	3	130	161.667	271.429	Yes	13	No		Yes	9	No		No	22	80	89	1.8	Vocational education	No	No, I do not have work at this moment	7
no restricitions	Responder	Opt-out	Female	71-80	Caucasian	7	No	No		25.89	Overweight (BMI 25-30)	No			No	Yes	No	No	No	No	No	No	No	No	2	2 or more comorbidities	Never Smoker	No	0		461.905		No		No		No		No		No	35	79	84.6	1.73	Higher professional education	No	No, I do not have work at this moment	7
no restricitions	Responder	Non-responder	Male	61-70	Non-Caucasian	30	No	Yes	15			No	Yes	No	No	No	No	No	No	No	No	No		No	2	2 or more comorbidities	Former Smoker	Yes	0	436	392	237.5	Yes	19	No		Yes	14	Yes	2	No	70	82	84	1.68	Primary school	No	No, I do not have work at this moment	7
DNR, DNI, no ICU admission	Responder	Non-responder	Male	71-80	Caucasian	7	No	No		24.77	No (BMI <25)	No	Yes	No	No	Yes	No	No	Yes	No	Yes	No		No	5	2 or more comorbidities	Former Smoker	No	4	316	392	452.381	Yes		No		No		No		No	27	74	74	1.72	Primary school	No	No, I do not have work at this moment	7
no restricitions	Responder	Non-responder	Male	41-50	Caucasian	1	No	No				No	No	No	No	No	No	No	No	No	No	No		No	0	0 or 1 comorbidities	Never Smoker	Yes	2	376.19	461.905	452.381	Yes		No		No		No		No	37	90.1	92	1.76	Higher professional education	Yes	No, I do not have work at this moment	7
no restricitions	Responder	Exclusion	Female	51-60	Non-Caucasian	2	No	No		24.84	No (BMI <25)	Yes	No	No	No	No	No	No	No	No	Yes	No			1	0 or 1 comorbidities	Never Smoker	No	1	304.762	452.381	461.905	Yes		No		No		No		No	64	66		1.63	Vocational education	Yes	No, I do not have work at this moment	10
DNR	Responder	Exclusion	Male	91-100	Non-Caucasian	6	No	No				No	No	No	No	No	No	No	No	No	No	No	Yes	No	1	0 or 1 comorbidities	Never Smoker	No	3	273.333	310	447.619	Yes	6	No		No		No		No	29	49	49	1.75	Primary school	No	No, I do not have work at this moment	9
no restricitions	Responder	Non-responder	Male	61-70	Non-Caucasian	4	No	No		21.55	No (BMI <25)	No	No	No	No	No	No	No	No	No	No	No	No		0	0 or 1 comorbidities	Unknown	No	0	471.429	476.19		No		No		No		No		No	30	58.07		1.67	High school	No	No, I do not have work at this moment	17
no restricitions	Responder	Opt-out	Male	61-70	Non-Caucasian	5	No	No		15.65	No (BMI <25)	No	No	No	No	Yes	No	No	No	No	No	No	No	Yes	1	0 or 1 comorbidities	Yes	No	1	309.524	442.857	476.19	Yes	2	No		No		No		No	24				Primary school	No		13
DNR, DNI, no ICU admission	Responder	Exclusion	Male	81-90	Caucasian	4	Yes	No		25.08	Overweight (BMI 25-30)	No	No	No	Yes	Yes	No	No	No	No	Yes	No	No	No	3	2 or more comorbidities	Former Smoker	No	3	376.19	452.381	452.381	No		No		No		No		No	25	83	83	1.82	High school	No	No, I do not have work at this moment	15
	Responder	Non-responder	Female	21-30	Non-Caucasian	1	No	No		19.72	No (BMI <25)	No	No	No	No	No	No	No	No	No	No	No		No	0	0 or 1 comorbidities	Never Smoker	No	2		476.19	457.143	No		No		No		No		No	58	55		1.7	Vocational education	Yes	Yes, I have the same job as I had before	20
no restricitions	Responder	Non-responder	Female	51-60	Non-Caucasian	28	No	Yes	21	31.92	Obese(BMI>30)		No	No	No	No	No	No	No	No	No	No	No	No	0	0 or 1 comorbidities	Never Smoker	Yes	3	118.333	156.667	277.143	Yes	25	No		Yes	17	No		No								19
no restricitions	Responder	Non-responder	Male	51-60	Non-Caucasian	55	No	Yes	43	23.15	No (BMI <25)	No	No	No	No	No	No	No	No	No	No	No		No	0	0 or 1 comorbidities	Never Smoker	Yes	3	309.524	447.619		Yes	48	Yes	15	Yes	33	Yes	14	Yes	41	67	70	1.68	Vocational education	No	No, I do not have work at this moment	13
DNR	Responder	Non-responder	Male	71-80		9	No	No		30.04	Obese(BMI>30)	No	No	No	Yes	No	No	No	No	No	No	No	No	No	1	0 or 1 comorbidities	Yes	No	3	409.524	461.905		No		No		No		No		No	24	84.5	94	1.75	Vocational education	No	No, I do not have work at this moment	18
no restricitions	Responder	Exclusion	Male	31-40	Caucasian	5	No	No				No	No	No	No	No	No	No	No	No	No	No	No	No	0	0 or 1 comorbidities	Unknown	Yes	1	309.524	452.381	452.381	Yes	6	No		No		No		No	35	116		1.84	Vocational education	Yes	No, I do not have work at this moment	13
no restricitions	Responder	Opt-out	Male	51-60	Caucasian	1	No	No		43	Obese(BMI>30)	No	No	Yes	No	Yes	No	No	No	No	Yes	No	No	No	2	2 or more comorbidities	Former Smoker	No	2	333.333	442.857	351.852	Yes	1	No		No		No		No	34	160	160	1.89	Primary school	No	No, I do not have work at this moment	9
no restricitions	Responder	Non-responder	Male	71-80		10	No	No		25.87	Overweight (BMI 25-30)		No	No	Yes	Yes	No	No	No	No	No	No	No	No	2	2 or more comorbidities	Former Smoker	No	1			476.19	Yes	2	Yes	1	No		No		No	44	57	68	1.6	High school	No	No, I do not have work at this moment	20
DNR,DNI	Responder	Non-responder	Female	61-70	Caucasian	1	No	No		21.91	No (BMI <25)	No	Yes	No	No	No	No	No	Yes	No	No	No	No	No	3	2 or more comorbidities	Never Smoker	No	0		457.143	461.905	No		No		No		No		No	45	999		1.75	Primary school	No	No, I do not have work at this moment	17
no restricitions	Responder	Exclusion	Male	41-50	Caucasian	17	No	No		35.83	Obese(BMI>30)	No	No	No	No	No	No	No	Yes	No	No	No	No	No	1	0 or 1 comorbidities	Never Smoker	Yes	4	272	380	447.619	Yes	17	No		No		No		No	52	105	115	1.72	Primary school	No	No, I do not have work at this moment	8
	Responder	Non-responder	Female	61-70	Non-Caucasian	2	No	No		37.15	Obese(BMI>30)	No	Yes	Yes	No	No	No	No	No	No	Yes	No		No	2	2 or more comorbidities	Never Smoker	Yes	1	552	400	461.905	Yes		No		No		No		No	33	90	95	1.57	Vocational education	No	No, I do not have work at this moment	21
DNR, DNI, no ICU admission	Responder	Non-responder	Male	71-80	Non-Caucasian	2	No	No		29.72	Overweight (BMI 25-30)	No	No	No	No	No	No	No	Yes	Yes	No	Yes	No	No	3	2 or more comorbidities	Former Smoker	No	2	385.714	452.381		No		No		No		No		No	28	70		1.65	Primary school	No	No, I do not have work at this moment	8
DNR, DNI, no ICU admission	Responder	Exclusion	Male	71-80	Caucasian	4	Yes	No		32.65	Obese(BMI>30)	No		No	Yes	Yes	No	No	No	No	No	No	No	No	2	2 or more comorbidities	Former Smoker	No	1		344	417.391	Yes	5	No		No		No		No	24	90		1.78	Primary school	No	No, I do not have work at this moment	13
	Responder	Exclusion	Female	41-50	Caucasian	7	No	No				No	No	No	No	No	Yes	No	No	No	No	No		Yes	1	0 or 1 comorbidities	Former Smoker	No	0		466.667	461.905	No		No		No		No		No	26	56	63	1.68	Vocational education	Yes	Yes, I have the same job as I had before	11
DNR, DNI, no ICU admission	Responder	Non-responder	Female	71-80	Caucasian	7	No	No		25.71	Overweight (BMI 25-30)	No		No	Yes	Yes	No	No	No	No	Yes	No	No	No	3	2 or more comorbidities	Yes	No	4	285.714	452.381	433.333	Yes	6	No		No		No		No	35	70	70	1.75	High school	No	No, I do not have work at this moment	16
no restricitions	Responder	Non-responder	Female	31-40	Caucasian	4	No	No		39.56	Obese(BMI>30)	No			No	No	No	No	No	Yes	No	No	No		1	0 or 1 comorbidities	Former Smoker	Yes	0	409.524	461.905	471.429	Yes	2	No		No		No		No	38	107	107	1.59	High school	No	No, I do not have work at this moment	13
no restricitions	Responder	Opt-out	Male	51-60	Caucasian	4	No	No		24.49	No (BMI <25)	No	No	No	Yes	Yes	No	Yes	No	No	No	No	No	No	3	2 or more comorbidities	Former Smoker	No	1	323.81	461.905	452.381	No		No		No		No		No	32	75	75	1.73	Primary school	No	No, I do not have work at this moment	9
no restricitions	Responder	Non-responder	Female	21-30	Caucasian	3	No	No		22.58	No (BMI <25)	No	No	No	No	No	No	No	No	No	No	No		No	0	0 or 1 comorbidities	Former Smoker	No	0	538.095	471.429	461.905	No		No		No		No		No	32	53	51	1.63	Higher professional education	Yes	Yes, I have the same job as I had before	8
no restricitions	Responder	Non-responder	Female	51-60	Non-Caucasian	8	No	No		32.81	Obese(BMI>30)	Yes	No	No	Yes	No	No	No	No	No	Yes	No	No	No	3	2 or more comorbidities	Former Smoker	Yes	5	333.333	457.143	466.667	Yes	8	No		No		No		No	41	85	86	1.6	Primary school	No	No, I do not have work at this moment	8
	Responder	Non-responder	Male	21-30	Non-Caucasian	4	No	No				No		No	No	No	No	No	No	No	No	No	No	No	0	0 or 1 comorbidities	Never Smoker	No	3	272	380	461.905	No		No		No		No		No	49	70	74	1.64	Vocational education	No	No, I do not have work at this moment	16
DNR, DNI, no ICU admission	Responder	Non-responder	Male	61-70	Caucasian	8	No	No					No	No	No	No	No	No	Yes	No	No	No	No	No	1	0 or 1 comorbidities	Former Smoker	No	3	366.667	442.857	461.905	No		No		No		No		No	71	78	76	1.84	Vocational education	No	No, I do not have work at this moment	7
no restricitions	Responder	Opt-out	Female	71-80	Caucasian	2	No	No				No	No	No	No	No	No	No	No	No	No	No	No	No	1	0 or 1 comorbidities	Never Smoker	No	0	404.762	457.143	457.143	Yes	2	No		No		No		No	35	73	73	1.6	High school	No	No, I do not have work at this moment	2
no restricitions	Responder	Responder	Male	61-70	Caucasian	14	No	No				No	Yes	No	No	No	No	No	No	No	No	No	No	No	1	0 or 1 comorbidities	Former Smoker	Yes	2	207.143	328.571	457.143	Yes	14	No		No		No		No	27	85.7	96	1.78	Vocational education	No	No, I do not have work at this moment	0
	Responder	Non-responder	Female	61-70	Caucasian	58	No	Yes	47	38.97	Obese(BMI>30)	Yes		No	No	No	Yes	No	No	No	No	No		No	1	0 or 1 comorbidities	Never Smoker	Yes	3	288	384	457.143	Yes	53	No		Yes	47	Yes	3	Yes	42	105	122	1.68	Vocational education	Yes	No, I do not have work at this moment	7
no restricitions	Responder	Exclusion	Female	71-80	Non-Caucasian	2	No	No				No	Yes	No	No	No	No	No	No	No	No	No		No	1	0 or 1 comorbidities	Never Smoker	Yes	2	366.667	461.905	457.143	Yes	1	No		No		No		No	25	76.6	78	1.56	Primary school	No	No, I do not have work at this moment	2
	Responder	Exclusion	Male	51-60	Non-Caucasian	3	No	No		28.09	Overweight (BMI 25-30)		Yes	No	No	No	No	No	No	No	No	No	No	No	1	0 or 1 comorbidities	Never Smoker	Yes	1	357.143	461.905	457.143	Yes	4	No		No		No		No	27	91	89	1.78	High school	Yes	No, I do not have work at this moment	1
no restricitions	Responder	Opt-out	Male	51-60	Caucasian	1	No	No		24.57	No (BMI <25)	No	No	No	No	No	No	No	No	No	No	No	No	No	0	0 or 1 comorbidities	Former Smoker	No	0	495.238	476.19	471.429	No		No		No		No		No	27	82.6		1.86	High school	Yes	Yes, I have the same job as I had before	1
no restricitions	Responder	Non-responder	Male	71-80	Caucasian	2	No	No				No	No	No	Yes	No	No	No	Yes	No	No	No	No	No	2	2 or more comorbidities	Unknown	No	0		466.667	447.619	No		No		No		No		No	49	84	85	1.86	Higher professional education	No	No, I do not have work at this moment	0
no restricitions	Responder	Exclusion	Female	51-60	Non-Caucasian	42	No	Yes	29	28.23	Overweight (BMI 25-30)	No	Yes	No	No	No	No	No	No	No	Yes	No		No	2	2 or more comorbidities	Never Smoker	Yes	3	150	122.857		Yes	36	Yes	23	Yes	25	No		Yes	33	69	67	1.58	Primary school	No	No, I do not have work at this moment	1
no restricitions	Responder	Non-responder	Male	51-60	Caucasian	11	No	No		46.12	Obese(BMI>30)		No	No	No	Yes	No	No	No	No	Yes	No	No	No	2	2 or more comorbidities	Never Smoker	No	2	295.238	438.095	438.095	Yes	7	No		No		No		No	43	151.9	178	1.9	University Education	No	No, I do not have work at this moment	1
DNR, DNI, no ICU admission	Responder	Exclusion	Female	71-80		4	No	No		28.41	Overweight (BMI 25-30)	No		No	Yes	Yes	No	Yes	No	No	Yes	No		No	5	2 or more comorbidities	Former Smoker	No	4	228.571	277.143	452.381	Yes		No		No		No		No	44	82	86.5	1.76	High school	No	No, I do not have work at this moment	5
no restricitions	Responder	Non-responder	Male	71-80	Caucasian	46	No	No		36.8	Obese(BMI>30)	No	Yes	No	No	No	No	No	No	No	No	No		No	1	0 or 1 comorbidities	Former Smoker	No	0		376	457.143	Yes	3	No		No		No		No	58	100.7	115	1.73	Vocational education	No	No, I do not have work at this moment	1
no restricitions	Responder	Non-responder	Male	61-70	Non-Caucasian	9	No	No				No	Yes	No	Yes	No	No	No	Yes	No	Yes	No	No	No	5	2 or more comorbidities	Never Smoker	No	10	66.6667	452.381		No		No		No		No		No	23	72	80	1.72	Higher professional education	No	No, I do not have work at this moment	0
no restricitions	Responder	Responder	Male	71-80	Caucasian	24	No	No		26.51	Overweight (BMI 25-30)	No	Yes	No	No	Yes	No	No	No	No	Yes	No	No	No	3	2 or more comorbidities	Former Smoker	No	3	170	235	433.333	Yes	22	No		No		No		No	-5	73	75.5	1.7	Higher professional education	No	No, I do not have work at this moment	3
	Responder	Non-responder	Female	61-70	Caucasian	3	No	No		21.16	No (BMI <25)	No	No	No	No	No	No	No	No	No	No	No		No	0	0 or 1 comorbidities	Never Smoker	No	0		457.143	452.381	No		No		No		No		No	26	56.9	58	1.67	Higher professional education	Yes	No, I do not have work at this moment	0
DNR,DNI	Responder	Non-responder	Male	51-60	Non-Caucasian	11	No	No				No			No	Yes	No	No	No	No	No	No		No	1	0 or 1 comorbidities	Former Smoker	No	3	185.714	304.762		Yes		No		No		No		No	25	90	84	1.8	High school	No	No, I do not have work at this moment	6
no restricitions	Responder	Non-responder	Male	51-60	Caucasian	2	No	No		25.51	Overweight (BMI 25-30)				No	No	No	No	No	No	No	No	No	No	0	0 or 1 comorbidities	Never Smoker	No	6	181	98	466.667	Yes	2	No		No		No		No	41	100	100	1.96	Higher professional education	Yes	Yes, I have the same job as I had before	2
no restricitions	Responder	Non-responder	Male	51-60	Caucasian	3	No	No				No	No	No	No	No	No	No	No	No	No	No		Yes	0	0 or 1 comorbidities	Former Smoker	Yes	1	366.667	461.905	447.619	Yes		No		No		No		No	54	88.1	84.6	1.8	Vocational education	No	Yes, I have the same job as I had before	0
no restricitions	Responder	Non-responder	Male	41-50	Non-Caucasian	3	No	No				No			No	No	No	No	No	No	No	No	No	No	0	0 or 1 comorbidities	Never Smoker	Yes	2	323.81	452.381	452.381	Yes	3	No		No		No		No	22	76	81	1.76	Vocational education	Yes	Yes, I have the same job as I had before	13
no restricitions	Responder	Non-responder	Male	51-60	Non-Caucasian	4	No	No		26.47	Overweight (BMI 25-30)		No	No	No	No	Yes	No	No	No	No	No	No	No	1	0 or 1 comorbidities	Yes	No	2	308	368	447.619	Yes	4	No		No		No		No	49	82	82	1.76	Vocational education	Yes	Yes, I have the same job as I had before	0
	Responder	Non-responder	Male	61-70	Caucasian	20	No	No	1	20.75	No (BMI <25)	No	No	No	No	No	No	No	No	No	No	No		No	2	2 or more comorbidities	Former Smoker	No	1	392	392	452.381	Yes		No		No		No		No	36	76	74	1.9	Higher professional education	No	No, I do not have work at this moment	0
no restricitions	Responder	Non-responder	Male	61-70	Non-Caucasian	8	No	No		28.38	Overweight (BMI 25-30)	No			No	No	No	No	No	No	Yes	No	No	No	1	0 or 1 comorbidities	Never Smoker	Yes	2	314.286	452.381	461.905	Yes	4	No		No		No		No	24	181		1.71	Higher professional education	No	No, I do not have work at this moment	0
DNR,DNI	Responder	Exclusion	Female	71-80	Caucasian	6	No	No					No	No	No	No	No	No	No	No	No	Yes		No	1	0 or 1 comorbidities	Never Smoker	Yes	2	262.963	359.259	447.619	Yes		No		No		No		No	33	72		1.75	Primary school	No	No, I do not have work at this moment	1
no restricitions	Responder	Non-responder	Female	41-50	Non-Caucasian	2	No	No		34.47	Obese(BMI>30)	No	No	No	No	No	No	No	No	No	No	No		No	0	0 or 1 comorbidities	Never Smoker	Yes	2	290.476	452.381	452.381	Yes		No		No		No		No	26	97		1.68	Primary school	No	No, I do not have work at this moment	4
no restricitions	Responder	Exclusion	Male	41-50	Non-Caucasian	3	No	No		33.46	Obese(BMI>30)		No	No	No	No	No	No	No	No	No	No	No	No	0	0 or 1 comorbidities	Yes	No	3	333.333	442.857	466.667	Yes	1	No		No		No		No	42	105	120	1.8	Primary school	No	No, I do not have work at this moment	6
no restricitions	Responder	Non-responder	Female	61-70	Non-Caucasian	2	No	No					Yes	No	No	No	No	No	No	No	Yes	No		No	3	2 or more comorbidities	Never Smoker	Yes	1	333.333	452.381	457.143	Yes		No		No		No		No	37	73		1.63	Primary school	No	No, I do not have work at this moment	1
	Responder	Non-responder	Male	41-50	Non-Caucasian	5	No	No					No	No	No	No	No	No	No	No	No	No		No	0	0 or 1 comorbidities	Never Smoker	Yes	0	413.636	436.364	447.619	Yes		No		No		No		No	33	83	82	1.68	Vocational education	Yes	No, I do not have work at this moment	0
DNR	Responder	Opt-out	Female	61-70	Non-Caucasian	23	No	No		33.88	Obese(BMI>30)	Yes	Yes	No	Yes	No	No	No	Yes	No	Yes	No	No		4	2 or more comorbidities	Never Smoker	No	4	220	194	452.381	Yes	3	Yes	1	No		No		No	31	75		1.51	High school	No	No, I do not have work at this moment	4
	Responder	Exclusion	Female	31-40	Non-Caucasian	45	No	Yes	30	43.31	Obese(BMI>30)	Yes	No	No	No	No	No	No	No	No	No	No		No	0	0 or 1 comorbidities	Never Smoker	Yes	2	361.905	461.905	161.667	Yes	33	No		Yes	27	Yes	4	Yes	42	109	116	1.63	University Education	Yes	No, I do not have work at this moment	4
DNR, DNI, no ICU admission	Responder	Exclusion	Male	81-90	Caucasian	11	No	No		26.3	Overweight (BMI 25-30)	No		No	No	No	No	No	No	No	Yes	No		No	2	2 or more comorbidities	Never Smoker	No	6	180	97	457.143	Yes		No		No		No		No	24	102		1.95	Vocational education	No	No, I do not have work at this moment	0
no restricitions	Responder	Exclusion	Male	71-80	Caucasian	4	No	No		21.26	No (BMI <25)	Yes			No	No	No	No	No	No	No		No		1	0 or 1 comorbidities	Never Smoker	No	4	333.333	452.381		No		No		No		No		No	38	63.5		1.66	Higher professional education	No	No, I do not have work at this moment	1
DNR,DNI	Responder	Non-responder	Male	81-90	Caucasian	10	No	No		25.49	Overweight (BMI 25-30)	No			No	Yes	No	No	No	No	Yes	No	No	No	2	2 or more comorbidities	Former Smoker	No	2	377.778	344.444	436.364	Yes	10	No		No		No		No	89	66.5	67.6	1.65	Vocational education	No	No, I do not have work at this moment	10
no restricitions	Responder	Non-responder	Male	61-70	Caucasian	5	No	No		27.51	Overweight (BMI 25-30)	No		No	Yes	No	No	Yes	No	No	Yes	No	No	No	3	2 or more comorbidities	Yes	No	4	323.81	442.857	447.619	Yes	1	No		No		No		No	45	77	75	1.76	Higher professional education	No	No, I do not have work at this moment	5
DNR, DNI, no ICU admission	Responder	Opt-out	Female	71-80	Caucasian	2	No	No				No	Yes	No	No	No	No	No	No	No	No	No	No	No	1	0 or 1 comorbidities	Never Smoker	No	1	328.571	452.381	427.273	Yes	3	No		No		No		No	23	60	60	1.74	Higher professional education	No	No, I do not have work at this moment	0
no restricitions	Responder	Exclusion	Male	61-70	Non-Caucasian	2	No	No					Yes	No	No	No	No	No	No	No	No	No		No	1	0 or 1 comorbidities	Never Smoker	Yes	2	285.714	442.857	447.619	Yes		No		No		No		No	36	88	92	1.78	Primary school	Yes	Yes, I have the same job as I had before	3
DNR,DNI	Responder	Exclusion	Male	71-80	Caucasian	8	No	No		24.93	No (BMI <25)		Yes	No	Yes	No	No	No	No	No	Yes	No	No	No	3	2 or more comorbidities	Former Smoker	No	3	352.381	471.429	457.143	No		No		No		No		No	42	79	83	1.78	Vocational education	No	No, I do not have work at this moment	5
no restricitions	Responder	Exclusion	Male	41-50	Non-Caucasian	3	No	No		30.37	Obese(BMI>30)	No	Yes	No	Yes	No	No	No	No	No	No	No		No	2	2 or more comorbidities	Former Smoker	No	3	109.524	147.619	476.19	Yes		No		No		No		No	31	94.4		1.75	Vocational education	Yes	No, I do not have work at this moment	1
no restricitions	Responder	Non-responder	Female	71-80	Caucasian	2	No	No				No		No	No	No	No	No	Yes	No	No	Yes		No	2	2 or more comorbidities	Former Smoker	No	1	333.333	457.143	457.143	Yes		No		No		No		No	32	75		1.6	High school	No	No, I do not have work at this moment	4
DNR	Responder	Non-responder	Male	61-70	Caucasian	17	No	No		23.58	No (BMI <25)				No	No	No	No	Yes	No	No	No	No	No	1	0 or 1 comorbidities	Yes	No	7			447.619	Yes	11	No		No		No		No	30	75	82	1.7	High school	No	No, I do not have work at this moment	4
no restricitions	Responder	Opt-out	Male	51-60	Caucasian	8	No	No		28.02	Overweight (BMI 25-30)	No		No	No	No	No	Yes	No	No	No	No		No	1	0 or 1 comorbidities	Never Smoker	Yes	1	409.524	461.905	427.273	Yes		No		No		No		No	110	99	99	1.88	Vocational education	Yes	No, I do not have work at this moment
DNR,DNI	Responder	Exclusion	Female	81-90	Caucasian	6	Yes	No				No	Yes	No	No	No	No	No	No	No	Yes	No			2	2 or more comorbidities	Never Smoker	No	3	220	245	457.143	Yes		No		No		No		No	33	78.4	82	1.76	High school	No	No, I do not have work at this moment
[truncated: 59 more columns]
